# Supplementary material for: Improvement of Selectivity of RALEX-CM Membranes via Modification by Ceria with a Functionalized Surface
Source: Polymers (Basel). 2023 Jan 27;15(3):647. doi: 10.3390/polym15030647 (PMC9919321; doi:10.3390/polym15030647)
Supplement: Supplementary file 1 [file polymers-15-00647-s001.zip]

Archive with 1 entries (1 files):
- polymers-2157600-supplementary.pdf
